# Supplementary material for: Bacillus subtilis Protects the Ducks from Oxidative Stress Induced by Escherichia coli: Efficacy and Molecular Mechanism
Source: Antioxidants (Basel). 2022 Sep 29;11(10):1951. doi: 10.3390/antiox11101951 (PMC9598806; doi:10.3390/antiox11101951)
Supplement: Supplementary file 1 [file antioxidants-11-01951-s001.zip]

Archive with 1 entries (1 files):
- antioxidants-1844923-supplementary.pdf
